# Supplementary material for: Expanding the Toolbox for Bicelle-Forming Surfactant–Lipid Mixtures
Source: Molecules. 2022 Nov 7;27(21):7628. doi: 10.3390/molecules27217628 (PMC9658636; doi:10.3390/molecules27217628)
Supplement: Supplementary file 1 [file molecules-27-07628-s001.zip]

Archive with 1 entries (1 files):
- molecules-1995531-supplementary.pdf
